# Supplementary material for: Antimicrobial Stewardship in the Pediatric Emergency Department: An Observational Pre-Post Study
Source: Children (Basel). 2024 Dec 30;12(1):46. doi: 10.3390/children12010046 (PMC11764019; doi:10.3390/children12010046)
Supplement: Supplementary file 1 [file children-12-00046-s001.zip]

Archive with 1 entries (1 files):
- children-3377429-supplementary.pdf
